# Supplementary material for: Population genetic analysis of autophagy and phagocytosis genes in Drosophila melanogaster and D. simulans
Source: PLoS One. 2018 Oct 3;13(10):e0205024. doi: 10.1371/journal.pone.0205024 (PMC6169979; doi:10.1371/journal.pone.0205024)
Supplement: S1 Table — (XLSX) [file pone.0205024.s002.xlsx]

## Sheet: D.melanogaster
Table S1. List of all genes in D. melanogaster surveyed for population genetic analysis and their summary statistics
Gene ID	Gene name	Function type	Function subtype	Matching control genes	Reference	thetaW	TajD	TajD_pval	TajD_pval_adj	nFWH	nFWH_pval	nFWH_pval_adj	EW	EW_pval	EW_pval_adj	DHEW_pval	DHEW_pval_adj	TajD_rank	TajD_rank_percent	TajD_rank_against_null	TajD_rank_against_null_percent	nFWH_rank	nFWH_rank_percent	nFWH_rank_against_null	nFWH_rank_against_null_percent	Pn	Dn	Ps	Ds	MKcodons	FETpval	corrected_pval	DoS	DoS_diff	DoS_rank	DoS_rank_percent	DoS_rank_against_null_rank	DoS_rank_against_null_rank
FBgn0003231	ref(2)P	Autophagy	Expansion	FBgn0002044;FBgn0032787;FBgn0032814	Nagy et al., 2014; Polson et al., 2010; Nezis et al., 2008	9.86051	-2.02135	0.002	0.0347692	-0.733852	0.1488	0.407911	0.0581505	0.0600806	0.0843368	0.016	0.0780727	25	36.7647	112	45.7143	16	23.5294	60	24.4898	19	19	17	10	439	0.324236	0.902658	0.127395	0.333573	63	96.9231	230	97.0464
FBgn0003328	scb	Phagocytosis	Recognition-receptor	FBgn0004698;FBgn0033998;FBgn0034002;FBgn0259878	Nonaka et al., 2013	19.0039	-1.03009	0.15	0.210467	-0.674538	0.1668	0.407911	0.0192334	0.000902768	0.0028736	0.016	0.0780727	53	77.9412	187	76.3265	18	26.4706	68	27.7551	63	44	10	6	803	1	1	0.0169863	0.0060235	36	55.3846	120	50.6329
FBgn0010333	Rac1	Phagocytosis	Internalization	FBgn0029514;FBgn0035203;FBgn0035204;FBgn0035213	Sackton et al., 2007; Obbard et al., 2009	2.50995	-1.00265	0.1586	0.215925	-0.274052	0.2368	0.410124	0.167515	0.217845	0.246085	0.045	0.0837037	31	45.5882	130	53.0612	36	52.9412	137	55.9184	0	0	18	2	175	1	1	0	0.0364556	39	60	138	58.2278
FBgn0010341	Cdc42	Phagocytosis	Internalization	FBgn0031057;FBgn0031058;FBgn0052528	Flannagan et al., 2011	2.50995	-1.45793	0.0496	0.131878	0.459264	0.5958	0.632163	0.310842	0.009259	0.0182754	0.305	0.334612	17	25	62	25.3061	41	60.2941	147	60	0	1	14	3	172	0.222222	0.776916	0.25	0.14697	53	81.5385	182	76.7932
FBgn0010348	Arf79F	Phagocytosis	Internalization	FBgn0037205;FBgn0044324;FBgn0053170	Flannagan et al., 2009	0	0	0	0	0	0	0	0	0	0	0	0	64	94.1176	232	94.6939	66	97.0588	238	97.1429
FBgn0010395	betaInt-nu	Phagocytosis	Recognition-receptor	FBgn0032911;FBgn0032914;FBgn0032915	Nonaka et al., 2013	9.14339	-1.56147	0.0324	0.113526	-0.630827	0.1736	0.407911	0.0771587	0.0086806	0.0173612	0.018	0.0780727	27	39.7059	121	49.3878	12	17.6471	42	17.1429	13	5	18	28	618	0.0257145	0.313439	-0.26784	-0.00117302	35	53.8462	116	48.9451
FBgn0010435	emp	Phagocytosis	Recognition-receptor	FBgn0001147;FBgn0035086;FBgn0035091;FBgn0060296	Sackton et al., 2007	4.48205	-1.17693	0.1058	0.18114	-1.54381	0.0656	0.407911	0.202378	0.013197	0.0240526	0.016	0.0780727	63	92.6471	219	89.3878	4	5.88235	9	3.67347	7	0	16	15	471	0.029057	0.336018	-0.304348	-0.0812334	25	38.4615	76	32.0675
FBgn0010709	Atg6	Autophagy/Phagocytosis	Phagosome maturation; autophagosome nucleation	FBgn0001230;FBgn0026576;FBgn0039140;FBgn0043455	Niu et al., 2008; Zirin and Perrimon 2010; Niu et al., 2012; Moy and Cherry, 2013	8.42626	-0.943399	0.1736	0.230109	0.109514	0.3662	0.462353	0.0652673	0.150732	0.181199	0.113	0.151561	57	83.8235	203	82.8571	51	75	184	75.102	10	1	30	11	345	0.421129	0.979701	-0.166667	-0.116308	21	32.3077	59	24.8945
FBgn0014010	Rab5	Autophagy/Phagocytosis	Phagosome maturation; fusion with lysosome	FBgn0028485;FBgn0031420;FBgn0031424	Florey and Overholtzer, 2012; Flannagan et al., 2009	4.12349	-0.940375	0.1746	0.230612	0.092168	0.3632	0.45985	0.101392	0.0420588	0.0643767	0.106	0.144749	47	69.1176	177	72.2449	54	79.4118	188	76.7347	2	0	21	2	209	1	1	-0.0869565	0.130762	50	76.9231	174	73.4177
FBgn0014011	Rac2	Phagocytosis	Internalization	FBgn0035781;FBgn0035785;FBgn0035787;FBgn0052379	Sackton et al., 2007; Obbard et al., 2009; Williams et al., 2005	5.37846	-0.827944	0.2168	0.263424	-1.5064	0.0666	0.407911	0.0451781	0.0435066	0.066198	0.028	0.0781838	41	60.2941	148	60.4082	6	8.82353	14	5.71429	0	0	19	3	110	1	1	0	0.0555621	42	64.6154	144	60.7595
FBgn0014033	SR-CI	Phagocytosis	Recognition-receptor	FBgn0026394;FBgn0031609;FBgn0031611	Sackton et al., 2007	28.1473	-1.07826	0.1266	0.195301	-0.8713	0.1222	0.407911	0.0130174	0.00131495	0.00383455	0.007	0.0780727	37	54.4118	140	57.1429	17	25	64	26.1224	40	15	56	12	406	0.273357	0.842798	0.138889	0.200794	59	90.7692	201	84.8101
FBgn0015277	Pi3K59F	Autophagy/Phagocytosis	Phagosome maturation; autophagosome nucleation	FBgn0015372;FBgn0034873;FBgn0034876;FBgn0034878	Juhász et al., 2008; Zirin and Perrimon 2010; Florey and Overholtzer, 2012	18.2868	-0.944597	0.1792	0.234778	-0.464972	0.2006	0.407911	0.0119364	0.00140498	0.00401931	0.027	0.0781838	61	89.7059	209	85.3061	37	54.4118	138	56.3265	10	0	127	21	817	0.360739	0.955906	-0.0729927	0.0321938	38	58.4615	137	57.8059
FBgn0015795	Rab7	Autophagy/Phagocytosis	Phagosome maturation; fusion with lysosome	FBgn0039130;FBgn0039131;FBgn0039136;FBgn0039141	Flannagan et al., 2009; Huang and Brumell, 2014	1.07569	-1.90485	0.0012	0.02712	0.103374	0.3368	0.44383	0.896131	0.000421796	0.00168718	0.085	0.125147	6	8.82353	29	11.8367	45	66.1765	167	68.1633	0	0	11	6	193	1	1	0	0.179358	56	86.1538	193	81.4346
FBgn0015924	crq	Phagocytosis	Recognition-receptor	FBgn0015567;FBgn0023444;FBgn0027592;FBgn0031257	Sackton et al., 2007	5.19918	-2.3661	0	0	0.26514	0.445	0.50665	0.457682	1.11e-06	1.87e-05	0.157	0.190252	2	2.94118	8	3.26531	53	77.9412	187	76.3265	6	8	24	13	401	0.206872	0.7289	0.180952	0.278343	61	93.8462	225	94.9367
FBgn0016700	Rab1	Autophagy/Phagocytosis	Fusion with lysosome	FBgn0038870;FBgn0038872;FBgn0038877;FBgn0038878	Dong et al., 2012; Flannagan et al., 2009;Winslow et al., 2010; Huang and Brumell, 2014	2.68923	-1.45947	0.0438	0.125873	-0.358139	0.2154	0.407911	0.23544	0.0886469	0.117503	0.053	0.0914351	46	67.6471	162	66.1224	32	47.0588	127	51.8367	0	0	15	5	190	1	1	0	0.0768009	44	67.6923	154	64.9789
FBgn0020240	MCR	Phagocytosis	Recognition-opsonin	FBgn0031985;FBgn0031988;FBgn0044323	Sackton et al., 2007	60.7766	-0.497372	0.3676	0.391875	-1.28626	0.0832	0.407911	0.0154498	3.6e-06	4.79e-05	0.076	0.114507	59	86.7647	208	84.898	9	13.2353	23	9.38776	17	4	255	27	1450	0.249883	0.828655	0.0665323	0.106215	47	72.3077	167	70.4641
FBgn0020377	SR-CII	Phagocytosis	Recognition-receptor	FBgn0025454;FBgn0033697;FBgn0033705	Sackton et al., 2007	20.0796	-0.851103	0.2038	0.255424	-0.112414	0.284	0.419315	0.0258997	8.68e-05	0.000544765	0.037	0.0819804	65	95.5882	232	94.6939	63	92.6471	223	91.0204	37	4	58	10	435	0.562357	1	-0.103759	-0.0131412	34	52.3077	108	45.5696
FBgn0021796	Tor	Autophagy	Induction	FBgn0020367;FBgn0032465;FBgn0032467	Zirin and Perrimon 2010; Moy and Cherry, 2013; Hegedűs et al., 2014	54.681	-1.30901	0.0638	0.144188	-0.575921	0.1738	0.407911	0.0126571	0.000480095	0.00183632	0.013	0.0780727	52	76.4706	187	76.3265	28	41.1765	111	45.3061	79	23	167	55	1976	0.779766	1	-0.0262664	-0.173092	15	23.0769	36	15.1899
FBgn0021814	Vps28	Autophagy/Phagocytosis	Phagosome maturation; fusion with lysosome	FBgn0033258;FBgn0033261;FBgn0033268	Rusten et al., 2007	2.86851	-0.242374	0.4792	0.495649	0.525551	0.66	0.681096	0.249764	0.0934501	0.122433	0.388	0.408802	68	100	243	99.1837	61	89.7059	220	89.7959	2	0	12	8	170	0.515152	1	-0.142857	-0.0873016	24	36.9231	70	29.5359
FBgn0024273	WASp	Phagocytosis	Internalization	FBgn0015589;FBgn0028373;FBgn0039600;FBgn0039602	Flannagan et al., 2011	9.50195	-1.19101	0.0998	0.175524	-1.23855	0.0918	0.407911	0.0540066	0.0282166	0.045713	0.006	0.0780727	44	64.7059	158	64.4898	10	14.7059	35	14.2857	11	1	35	9	438	0.671488	1	-0.13913	-0.0535121	29	44.6154	90	37.9747
FBgn0025806	Rap2l	Autophagy/Phagocytosis	Phagosome maturation; fusion with lysosome	FBgn0022708;FBgn0034957;FBgn0034962;FBgn0034974	Guo et al., 2010; Jean et al., 2015	1.25497	-1.09599	0.138	0.205184	0.470901	0.6044	0.639107	0.563083	0.0298409	0.0479698	0.384	0.406482	22	32.3529	98	40	67	98.5294	242	98.7755	1	0	7	4	175	1	1	-0.125	-0.210598	9	13.8462	22	9.2827
FBgn0027594	drpr	Phagocytosis	Recognition-receptor	FBgn0013811;FBgn0035253;FBgn0250789	Sackton et al., 2007	11.6533	-1.34762	0.0578	0.139709	0.196764	0.4058	0.487489	0.0113058	0.143496	0.173888	0.112	0.151116	34	50	133	54.2857	49	72.0588	173	70.6122
FBgn0027605	Vps4	Autophagy/Phagocytosis	Fusion with lysosome	FBgn0030873;FBgn0030877;FBgn0030881;FBgn0052557	Rusten et al., 2007; Flannagan et al., 2009	6.27487	-1.96024	0.002	0.0347692	-1.04756	0.1022	0.407911	0.105896	0.000182848	0.000918303	0.006	0.0780727	11	16.1765	46	18.7755	22	32.3529	91	37.1429	2	0	47	11	399	1	1	-0.0408163	-0.0459496	30	46.1538	92	38.8186
FBgn0028542	NimB4	Phagocytosis	Recognition-receptor	FBgn0028519;FBgn0028872;FBgn0028904	Obbard et al., 2009	10.2191	-1.11111	0.123	0.19171	-0.490211	0.1876	0.407911	0.0186028	0.000161209	0.000847283	0.027	0.0781838	32	47.0588	130	53.0612	58	85.2941	200	81.6327	13	5	41	12	355	0.751433	1	0.0533769	0.0468112	41	63.0769	142	59.9156
FBgn0028543	NimB2	Phagocytosis	Recognition-receptor	FBgn0012037;FBgn0025115;FBgn0028533;FBgn0032535	Obbard et al., 2009	19.9003	-1.29034	0.0704	0.151528	-0.616826	0.166	0.407911	0.0173416	0.000233347	0.00112205	0.02	0.0781838	7	10.2941	37	15.102	15	22.0588	60	24.4898	28	2	74	6	343	1	1	-0.0245098	-0.0895023	23	35.3846	68	28.692
FBgn0028741	fab1	Autophagy/Phagocytosis	Phagosome maturation; fusion with lysosome	FBgn0028743;FBgn0034266;FBgn0034267;FBgn0250851	Rusten et al., 2007; Flannagan et al., 2009	62.2109	-0.896987	0.1816	0.236551	-0.576486	0.1742	0.407911	0.0138282	3.16e-06	4.33e-05	0.014	0.0780727	42	61.7647	152	62.0408	20	29.4118	75	30.6122
FBgn0028936	NimB5	Phagocytosis	Recognition-receptor	FBgn0001961;FBgn0026373;FBgn0028430	Obbard et al., 2009	9.68123	-1.21704	0.09	0.166041	0.251892	0.426	0.496268	0.0173416	0.0965766	0.125079	0.132	0.168068	39	57.3529	148	60.4082	59	86.7647	200	81.6327	7	2	34	6	261	0.627937	1	0.0792683	0.132153	51	78.4615	175	73.8397
FBgn0029943	Atg5	Autophagy/Phagocytosis	Phagosome maturation; autophagosome expansion	FBgn0026144;FBgn0029941;FBgn0029944	Ogawa et al., 2005; Zirin and Perrimon 2010; Florey and Overholtzer, 2012	6.27487	-1.58073	0.0226	0.100149	-0.507653	0.185	0.407911	0.0447277	0.00113792	0.00342893	0.026	0.0781838	18	26.4706	62	25.3061	56	82.3529	190	77.551
FBgn0030055	CG12772	Autophagy/Phagocytosis	Phagosome maturation; autophagosome nucleation	FBgn0027330;FBgn0030060;FBgn0030061;FBgn0041629	Moy and Cherry, 2013; Martinez et al., 2015	24.9202	-1.39676	0.0462	0.128752	-0.867558	0.1326	0.407911	0.00788253	0.718665	0.733266	0.365	0.390948	12	17.6471	50	20.4082	29	42.6471	112	45.7143	49	3	90	17	659	0.0795185	0.505111	-0.202518	-0.299694	2	3.07692	11	4.64135
FBgn0030960	Atg101	Autophagy	Induction	FBgn0001090;FBgn0030952;FBgn0030966	Zirin and Perrimon 2010; Nagy et al., 2014	4.12349	-1.20446	0.0964	0.172225	0.311685	0.478	0.533472	0.0940949	0.111941	0.141333	0.179	0.211801	60	88.2353	208	84.898	57	83.8235	191	77.9592	0	0	23	7	197	1	1	0	-0.142857	18	27.6923	47	19.8312
FBgn0031298	Atg4a	Autophagy/Phagocytosis	Phagosome maturation; autophagosome expansion	FBgn0015905;FBgn0031301;FBgn0031304;FBgn0031305	Zirin and Perrimon 2010; Florey and Overholtzer, 2012	11.6533	-0.754852	0.2508	0.291418	0.449863	0.574	0.616266	0.0416648	1.62e-06	2.52e-05	0.222	0.254035	45	66.1765	159	64.898	46	67.6471	170	69.3878	14	1	47	5	334	1	1	-0.0628415	-0.177135	14	21.5385	35	14.7679
FBgn0031547	SR-CIV	Phagocytosis	Recognition-receptor	FBgn0031540;FBgn0031546;FBgn0031548;FBgn0051954	Sackton et al., 2007	25.4581	-0.798353	0.2326	0.27617	0.0745139	0.3588	0.458384	0.0155398	0.0234799	0.039162	0.086	0.126208	54	79.4118	189	77.1429	26	38.2353	103	42.0408	35	3	43	7	258	0.504512	1	-0.148718	-0.1384	19	29.2308	50	21.097
FBgn0031969	pes	Phagocytosis	Recognition-receptor	FBgn0031972;FBgn0031976;FBgn0031981	Philips et al., 2005; Sackton et al., 2007	15.4183	-1.25896	0.082	0.158393	-0.196336	0.2664	0.415217	0.0142786	0.00193919	0.00512582	0.03	0.0781838	3	4.41176	14	5.71429	52	76.4706	187	76.3265	9	9	44	16	384	0.0851467	0.513203	0.190189	0.171097	55	84.6154	190	80.1688
FBgn0032499	Uvrag	Autophagy/Phagocytosis	Phagosome maturation; autophagosome nucleation	FBgn0027586;FBgn0028406;FBgn0032494;FBgn0051728	Juhász et al., 2008; Zirin and Perrimon 2010; Moy and Cherry, 2013	13.984	-1.63134	0.0154	0.0818918	-0.781628	0.1472	0.407911	0.0307644	0.000657366	0.00230333	0.022	0.0781838	16	23.5294	62	25.3061	25	36.7647	96	39.1837	32	4	60	14	559	0.412911	0.979701	-0.125604	-0.167863	16	24.6154	36	15.1899
FBgn0032935	CG8678/Atg18b	Autophagy/Phagocytosis	Phagosome maturation; autophagosome expansion	FBgn0000239;FBgn0010100;FBgn0026255;FBgn0026577	Moy and Cherry, 2013; Dooley et al., 2014	2.68923	-1.48521	0.0408	0.122944	0.00318206	0.313	0.432609	0.265438	0.0347968	0.0548019	0.089	0.12935	15	22.0588	62	25.3061	55	80.8824	189	77.1429	9	3	9	10	372	0.158145	0.619687	-0.269231	-0.253408	5	7.69231	15	6.32911
FBgn0033452	CG1599/Vamp7	Autophagy/Phagocytosis	Fusion with lysosome	FBgn0023175;FBgn0023180;FBgn0033454;FBgn0033458	Flannagan et al., 2009; Moreau et al., 2011; Takáts et al., 2013; Huang and Brumell, 2014	1.07569	-0.935894	0.1834	0.236848	-3.27174	0.0158	0.407911	0.578127	0.468953	0.492946	0.189	0.220744	30	44.1176	129	52.6531	1	1.47059	3	1.22449	1	0	4	12	188	0.294118	0.871731	-0.2	-0.0244156	32	49.2308	102	43.038
FBgn0033572	polyph	Phagocytosis	Phagosome maturation; fusion with lysosome	FBgn0017414;FBgn0033566;FBgn0033569;FBgn0033574	Augustin et al., 2007; Gonzalez et al., 2013	12.0119	0.0488954	0.6044	0.612531	-1.06668	0.1008	0.407911	0.0165308	0.010152	0.0194437	0.266	0.298342	66	97.0588	238	97.1429	13	19.1176	47	19.1837	6	4	50	11	335	0.202332	0.718516	0.159524	0.273281	60	92.3077	225	94.9367
FBgn0034110	Atg9	Autophagy/Phagocytosis	Phagocytosis internalization; autophagosome nucleation	FBgn0010611;FBgn0015925;FBgn0022070;FBgn0034118	Tung et al., 2010; Huang and Brummell, 2014	23.486	-0.949343	0.1728	0.229722	-0.516853	0.1924	0.407911	0.0244584	0.000721132	0.00248818	0.014	0.0780727	43	63.2353	154	62.8571	24	35.2941	95	38.7755	23	3	111	18	695	1	1	-0.0287846	-0.0403135	31	47.6923	94	39.6624
FBgn0034366	Atg7	Autophagy/Phagocytosis	Phagosome maturation; autophagosome expansion	FBgn0034363;FBgn0034367;FBgn0034372;FBgn0050122	Zirin and Perrimon 2010; Florey and Overholtzer, 2012	28.5058	-1.1935	0.0992	0.175524	-0.968465	0.1216	0.407911	0.0277915	2.85e-07	7.59e-06	0.003	0.0780727	23	33.8235	101	41.2245	11	16.1765	39	15.9184	42	9	70	25	512	0.305604	0.880439	-0.110294	-0.0805102	26	40	76	32.0675
FBgn0034433	EndoB	Autophagy/Phagocytosis	Phagocytosis internalization; autophagosome nucleation	FBgn0034423;FBgn0034425;FBgn0034435;FBgn0034438	Takahashi et al., 2007; Flannagan et al., 2009; Zirin and Perrimon 2010	10.0398	-1.08144	0.1356	0.202951	-0.350426	0.2252	0.410124	0.0210351	0.0342554	0.0541378	0.035	0.0803046	38	55.8824	147	60	62	91.1765	223	91.0204	5	0	47	9	331	1	1	-0.0961538	-0.10546	22	33.8462	62	26.1603
FBgn0035850	CG7986/Atg18a	Autophagy/Phagocytosis	Phagosome maturation; autophagosome expansion	FBgn0029113;FBgn0035851;FBgn0040290;FBgn0259916	Moy and Cherry, 2013; Dooley et al., 2014	5.37846	-1.22799	0.0844	0.161049	-0.423132	0.2064	0.407911	0.0832845	0.218276	0.246085	0.044	0.0837037	29	42.6471	124	50.6122	21	30.8824	83	33.8776	2	0	20	8	318	1	1	-0.0909091	-0.0733652	28	43.0769	77	32.4895
FBgn0035976	PGRP-LC	Phagocytosis	Recognition-receptor	FBgn0035978;FBgn0035983;FBgn0053700	Sackton et al., 2007; Obbard et al., 2009	24.2031	-0.817241	0.2328	0.27617	-0.30294	0.2392	0.410124	0.0093239	0.0485351	0.0714588	0.031	0.0781838	21	30.8824	86	35.102	48	70.5882	171	69.7959	27	6	61	9	381	0.552523	1	0.0931818	0.112562	48	73.8462	171	72.1519
FBgn0036255	Atg12	Autophagy/Phagocytosis	Phagosome maturation; autophagosome expansion	FBgn0011455;FBgn0036246;FBgn0036248;FBgn0036249	Zirin and Perrimon 2010; Moy and Cherry, 2013; Dooley et al., 2014	1.79282	-1.3987	0.0604	0.14259	-1.007	0.1188	0.407911	0.423449	0.0799642	0.107892	0.012	0.0780727	13	19.1176	54	22.0408	33	48.5294	128	52.2449	2	2	8	2	96	0.52048	1	0.3	0.362338	64	98.4615	231	97.4684
FBgn0036813	CG6877/Atg3	Autophagy/Phagocytosis	Phagosome maturation; autophagosome expansion	FBgn0036809;FBgn0036810;FBgn0036814	Zirin and Perrimon 2010; Florey and Overholtzer, 2012; Moy and Cherry, 2013	4.30277	-0.722993	0.2574	0.295291	-0.405171	0.1984	0.407911	0.0417549	0.960686	0.960686	0.898	0.898	24	35.2941	101	41.2245	43	63.2353	152	62.0408	5	2	13	7	281	1	1	-0.0555556	0.120018	49	75.3846	172	72.5738
FBgn0037231	Vps24	Autophagy/Phagocytosis	Fusion with lysosome	FBgn0037228;FBgn0037230;FBgn0037235;FBgn0250821	Rusten et al., 2007; Flannagan et al., 2009	0.89641	0.24933	0.6576	0.663471	-1.76431	0.044	0.407911	0.338588	0.733735	0.745277	0.486	0.504993	67	98.5294	242	98.7755	2	2.94118	6	2.44898	1	2	4	7	177	1	1	0.0222222	0.0991682	46	70.7692	165	69.6203
FBgn0037363	CG1347/Atg17	Autophagy	Induction	FBgn0017550;FBgn0027951;FBgn0037364	Zirin and Perrimon 2010; Nagy et al., 2014	6.09559	-1.03868	0.1502	0.210467	0.316163	0.4596	0.516764	0.201748	0.00642139	0.0135629	0.145	0.179562	50	73.5294	186	75.9184	40	58.8235	147	60	15	22	17	47	1110	0.184127	0.669689	-0.149909	-0.249909	6	9.23077	16	6.75105
FBgn0037648	CG11975	Autophagy	Nucleation	FBgn0026380;FBgn0028708;FBgn0037654;FBgn0037656	Rusten and Simonsen 2008	2.15138	-1.43164	0.0528	0.136114	-0.712739	0.1422	0.407911	0.321112	0.0850139	0.113641	0.018	0.0780727	26	38.2353	121	49.3878	7	10.2941	17	6.93878	1	0	12	9	306	1	1	-0.0769231	0.317949	62	95.3846	229	96.6245
FBgn0038320	Sra-1	Phagocytosis	Internalization	FBgn0026441;FBgn0026634;FBgn0038318;FBgn0038324	Peltan et al., 2012	10.2191	-1.29017	0.0696	0.150955	-0.245862	0.2576	0.410938	0.0352687	4.97e-06	5.62e-05	0.041	0.0837037	56	82.3529	201	82.0408	44	64.7059	166	67.7551	7	0	118	33	1104	0.346299	0.929649	-0.056	0.195818	58	89.2308	200	84.3882
FBgn0038539	Atg8b	Autophagy/Phagocytosis	Phagocytosis internalization; autophagosome expansion	FBgn0038536;FBgn0038540;FBgn0051251;FBgn0051360	Ichimura et al., 2000; Kirisako et al., 2000; Moy and Cherry, 2013; Meßling et al., 2017	3.76492	-1.07363	0.1284	0.197404	-0.880079	0.1242	0.407911	0.104545	0.102619	0.131398	0.015	0.0780727	62	91.1765	213	86.9388	19	27.9412	71	28.9796	1	0	18	6	105	1	1	-0.0526316	0.139603	52	80	180	75.9494
FBgn0038973	CG18594/Pebp1	Autophagy/Phagocytosis	Phagocytosis internalization; autophagosome expansion	FBgn0038974;FBgn0038977;FBgn0038979;FBgn0085317	Reumer et al., 2009	3.94421	-1.31966	0.0658	0.145254	0.534237	0.6652	0.684898	0.182109	0.012606	0.0233521	0.351	0.377743	33	48.5294	130	53.0612	68	100	244	99.5918	1	0	21	1	168	1	1	-0.0454545	-0.0186688	33	50.7692	106	44.7257
FBgn0039335	CG5127/Vps33B	Autophagy/Phagocytosis	Fusion with lysosome	FBgn0039341;FBgn0039343;FBgn0040212;FBgn0053494	Akbar et al., 2011; Takáts et al., 2014	25.4581	-1.0647	0.1354	0.202951	-0.653736	0.1664	0.407911	0.020945	0.000309427	0.00136866	0.015	0.0780727	35	51.4706	134	54.6939	30	44.1176	117	47.7551	34	2	76	22	509	0.0233199	0.313208	-0.225758	-0.0784457	27	41.5385	77	32.4895
FBgn0039487	gb	Phagocytosis	Phagosome maturation; fusion with lysosome	FBgn0029155;FBgn0039479;FBgn0039490	Augustin et al., 2007; Gonzalez et al., 2013	12.5497	-1.17589	0.1078	0.182493	-0.43011	0.2136	0.407911	0.0263502	0.00732633	0.0149842	0.031	0.0781838	9	13.2353	45	18.3673	39	57.3529	146	59.5918	18	3	61	14	447	0.756872	1	-0.0513775	0.0557653	43	66.1538	144	60.7595
FBgn0039636	CG11877/Atg14	Autophagy	Nucleation	FBgn0014869;FBgn0039631;FBgn0039641;FBgn0041588	Florey and Overholtzer 2012; Moy and Cherry, 2013	9.14339	-1.92567	0.0036	0.0478588	-1.89833	0.0416	0.407911	0.0598622	0.00629175	0.0134145	0.002	0.0780727	1	1.47059	1	0.408163	3	4.41176	8	3.26531	6	1	45	10	435	1	1	-0.026738	0.045671	40	61.5385	141	59.4937
FBgn0039702	Vps16B	Phagocytosis	Phagosome maturation; fusion with lysosome	FBgn0002924;FBgn0039694;FBgn0039697;FBgn0039703	Akbar et al., 2011	11.1155	-1.23243	0.083	0.159643	-0.072111	0.2976	0.425362	0.100401	2.58e-05	0.000212001	0.051	0.0893488	48	70.5882	184	75.102	42	61.7647	152	62.0408	19	1	54	12	362	0.283145	0.857035	-0.183351	-0.20597	11	16.9231	23	9.70464
FBgn0039705	CG31033/Atg16	Autophagy/Phagocytosis	Phagosome maturation; autophagosome expansion	FBgn0000247;FBgn0039704;FBgn0039709;FBgn0039714	Fujita et al., 2008; Starr et al., 2012; Florey and Overholtzer, 2012	5.91631	-1.2474	0.0814	0.157909	-1.71483	0.0552	0.407911	0.130309	1.69e-07	5.08e-06	0.01	0.0780727	55	80.8824	191	77.9592	5	7.35294	12	4.89796	6	0	25	9	528	0.306494	0.880439	-0.193548	-0.214975	8	12.3077	22	9.2827
FBgn0040491	Buffy	Autophagy/Phagocytosis	Phagosome maturation; autophagosome nucleation	FBgn0033638;FBgn0033639;FBgn0033649;FBgn0050035	Bangs et al., 2000; Zirin and Perriomon 2010; Moy and Cherry, 2013	7.17128	-1.03615	0.1424	0.20749	-0.145468	0.2736	0.416811	0.0618441	9.56e-05	0.000578337	0.052	0.0900536	51	75	187	76.3265	35	51.4706	134	54.6939	8	0	29	3	245	1	1	-0.216216	-0.133265	20	30.7692	51	21.519
FBgn0041100	park	Autophagy	Nucleation	FBgn0028427;FBgn0037051;FBgn0037059;FBgn0041607	Xie and Klionsky, 2007; Moy and Cherry, 2013; Polson et al., 2010	3.94421	-1.70122	0.0148	0.0805976	0.478163	0.6072	0.639107	0.226611	0.0196541	0.033907	0.301	0.331834	5	7.35294	23	9.38776	34	50	129	52.6531	7	1	10	20	388	0.0130095	0.266694	-0.364146	-0.208543	10	15.3846	23	9.70464
FBgn0041180	TepIV	Phagocytosis	Recognition-opsonin	FBgn0032796;FBgn0032798;FBgn0053116	Sackton et al., 2007; Obbard et al., 2009	22.5895	-1.02752	0.1514	0.210841	-0.176682	0.265	0.414464	0.0124769	0.228968	0.253824	0.045	0.0837037	58	85.2941	204	83.2653	23	33.8235	92	37.551	45	22	56	47	1189	0.111401	0.517959	-0.126704	0.0869392	45	69.2308	160	67.5105
FBgn0041181	TepIII	Phagocytosis	Recognition-opsonin	FBgn0031926;FBgn0031945;FBgn0031952	Sackton et al., 2007; Obbard et al., 2009	65.7965	-0.693075	0.284	0.32012	-0.0396724	0.312	0.432589	0.00896356	0.159524	0.188756	0.061	0.0991799	49	72.0588	184	75.102	38	55.8824	143	58.3673	95	5	192	27	1182	0.0456893	0.394085	-0.17476	-0.204004	12	18.4615	23	9.70464
FBgn0041183	TepI	Phagocytosis	Recognition-opsonin	FBgn0000182;FBgn0028901;FBgn0028935	Sackton et al., 2007; Obbard et al., 2009	22.4103	-1.7244	0.0106	0.0725939	-1.34826	0.072	0.407911	0.0144588	0.0712239	0.0975551	0.003	0.0780727	8	11.7647	40	16.3265	8	11.7647	21	8.57143	42	62	38	44	891	0.457305	1	0.0599057	0.0209446	37	56.9231	130	54.8523
FBgn0041781	SCAR	Phagocytosis	Internalization	FBgn0021761;FBgn0026147;FBgn0053129	Flannagan et al., 2011	9.32267	-1.55041	0.026	0.104929	-0.781019	0.141	0.407911	0.0329264	0.000817064	0.00263795	0.009	0.0780727	14	20.5882	62	25.3061	47	69.1176	170	69.3878	9	1	43	18	538	0.269649	0.842798	-0.120445	-0.301012	1	1.53846	11	4.64135
FBgn0043576	PGRP-SC1a	Phagocytosis	Recognition-receptor	FBgn0033322;FBgn0050355;FBgn0050356	Sackton et al., 2007; Obbard et al., 2009	2.15138	-1.30672	0.0712	0.151804	0.472166	0.6108	0.640561	0.333994	0.0215435	0.0366077	0.326	0.352517	40	58.8235	148	60.4082	64	94.1176	232	94.6939	9	1	12	3	170	0.626482	1	-0.178571	-0.274725	3	4.61538	13	5.48523
FBgn0052672	Atg8a	Autophagy/Phagocytosis	Phagocytosis internalization; autophagosome expansion	FBgn0003204;FBgn0003360;FBgn0030228;FBgn0052675	Choy et al., 2012; Moy and Cherry, 2013; Meßling et al., 2017	1.9721	-2.17194	0.0002	0.0113	0.149399	0.38	0.470474	0.774515	6.06e-05	0.000403032	0.106	0.144749	20	29.4118	85	34.6939	60	88.2353	212	86.5306	2	2	9	3	116	0.546703	1	0.218182	0.185094	57	87.6923	196	82.7004
FBgn0259896	NimC1	Phagocytosis	Recognition-receptor	FBgn0001965;FBgn0028940;FBgn0032538	Sackton et al., 2007; Obbard et al., 2009	22.0517	-1.54024	0.028	0.108331	-0.719038	0.155	0.407911	0.0168911	0.000644736	0.00227672	0.009	0.0780727	19	27.9412	72	29.3878	14	20.5882	47	19.1837	36	18	34	13	385	0.665978	1	0.0663594	0.158313	54	83.0769	185	78.0591
FBgn0260858	Ykt6	Autophagy/Phagocytosis	Phagosome internalization; autophagosome expansion/fusion with lysosome	FBgn0004404;FBgn0004922;FBgn0010292;FBgn0029980	Nair et al., 2011; Peltan et al., 2012	2.86851	-2.1509	0.0012	0.02712	-0.616852	0.1664	0.407911	0.551552	0.000289665	0.00130929	0.027	0.0781838	4	5.88235	17	6.93878	31	45.5882	125	51.0204	3	0	8	3	176	1	1	-0.272727	-0.270388	4	6.15385	13	5.48523
FBgn0260935	Ird1	Autophagy/Phagocytosis	Phagosome maturation; autophagosome nucleation	FBgn0000412;FBgn0010803;FBgn0037664	Zirin and Perrimon 2010; Florey and Overholtzer, 2012; Moy and Cherry, 2013	17.0318	-1.45258	0.0398	0.120736	-0.0654915	0.3002	0.425362	0.0191433	0.185647	0.21461	0.056	0.0958788	28	41.1765	124	50.6122	27	39.7059	105	42.8571	30	1	47	59	1119	4.8364e-08	1.09061e-05	-0.372944	-0.16049	17	26.1538	39	16.4557
FBgn0261064	Rbsn-5	Phagocytosis	Phagosome maturation; fusion with lysosome	FBgn0031997;FBgn0032003;FBgn0032004;FBgn0032005	Flannagan et al., 2009	14.3426	-1.04679	0.1446	0.20749	0.0234062	0.3168	0.432609	0.054457	8.39e-05	0.000534256	0.079	0.117461	36	52.9412	138	56.3265	65	95.5882	233	95.102	21	1	43	17	409	0.0320593	0.346918	-0.272569	-0.200103	13	20	24	10.1266
FBgn0261108	Atg13	Autophagy	Induction	FBgn0037573;FBgn0037578;FBgn0062412	Zirin and Perrimon 2010; Hegedűs et al., 2014; Moy and Cherry, 2013; Nagy et al., 2014	2.33067	-1.77087	0.0112	0.0733681	0.347666	0.511	0.556559	0.442728	0.00938365	0.0183611	0.187	0.219543	10	14.7059	46	18.7755	50	73.5294	178	72.6531	8	5	9	16	432	0.177618	0.6627	-0.232493	-0.232493	7	10.7692	21	8.86076
FBgn0000229	bsk	Humoral	Signaling-JNK	FBgn0027491;FBgn0032210;FBgn0032213;FBgn0054043	Sackton et al., 2007; Obbard et al., 2009	5.73703	-1.11801	0.1226	0.19171	-0.255248	0.2532	0.410202	0.031395	0.00306041	0.00720471	0.043	0.0837037									1	0	28	6	336	1	1	-0.0344828
FBgn0000250	cact	Humoral	Signaling-Humoral/Phagocytosis	FBgn0000307;FBgn0001994;FBgn0024734;FBgn0087041	Sackton et al., 2007; Obbard et al., 2009	10.3984	-1.87732	0.0058	0.0557787	-0.617147	0.1692	0.407911	0.0486915	4.32412e-05	0.000310238	0.013	0.0780727									9	0	36	4	436	1	1	-0.2
FBgn0002930	nec	Humoral	Signaling-Toll	FBgn0015038;FBgn0015039;FBgn0024293;FBgn0033149	Obbard et al., 2009	5.55774	-1.02203	0.1516	0.210841	0.778489	0.8782	0.8782	0.0519346	0.732088	0.745277	0.714	0.721987									8	14	9	14	318	1	1	0.0294118
FBgn0002962	Nos	Humoral	Signaling-IMD	FBgn0038681;FBgn0038682;FBgn0038686;FBgn0259704	Sackton et al., 2007	6.45415	-1.51191	0.0358	0.118114	-0.270161	0.2464	0.410124	0.0479708	0.240733	0.266042	0.045	0.0837037									8	6	29	7	292	0.148917	0.603047	0.245322
FBgn0003495	spz	Humoral	Signaling-Toll	FBgn0039467;FBgn0039480;FBgn0039486	Sackton et al., 2007; Obbard et al., 2009	6.81272	-1.04684	0.1418	0.207423	0.267693	0.4466	0.507194	0.0252691	0.152564	0.182431	0.147	0.181046									9	5	17	8	212	1	1	0.0384615
FBgn0010303	heph	Humoral	Signaling-JNK	FBgn0030448;FBgn0052638;FBgn0052645;FBgn0250862	Sackton et al., 2007; Obbard et al., 2009	21.3346	-1.90335	0.0054	0.0554727	-1.07165	0.1054	0.407911	0.00968425	0.000172216	0.000874626	0.012	0.0780727									39	11	106	23	1026	0.529414	1	0.0545639
FBgn0010441	pll	Humoral	Signaling-Toll	FBgn0039501;FBgn0039508;FBgn0046247	Sackton et al., 2007; Obbard et al., 2009	12.9083	-1.47569	0.0372	0.11948	-1.79306	0.0504	0.407911	0.0446376	0.000273192	0.00125387	0.003	0.0780727									10	2	54	17	370	0.724455	1	-0.0509868
FBgn0014018	Rel	Humoral	Signaling-IMD	FBgn0015014;FBgn0037655;FBgn0037660;FBgn0260243	Sackton et al., 2007; Obbard et al., 2009	10.0398	-1.28418	0.0764	0.15596	-0.647114	0.1552	0.407911	0.0347282	0.165109	0.194854	0.016	0.0780727									15	34	22	32	712	0.310502	0.880731	0.109746
FBgn0020381	Dredd	Humoral	Signaling-IMD	FBgn0001341;FBgn0016038;FBgn0025634;FBgn0025640	Sackton et al., 2007; Obbard et al., 2009	5.37846	-1.88848	0.0042	0.0523368	-0.115625	0.2862	0.420008	0.107788	0.0502847	0.0733184	0.06	0.0982609									16	22	4	19	327	0.0545692	0.417131	-0.263415
FBgn0022131	aPKC	Humoral	Signaling-Toll/Encapsulation	FBgn0027596;FBgn0029082;FBgn0033987;FBgn0033988	Obbard et al., 2009	8.24698	-1.24932	0.0848	0.161049	-0.805798	0.1354	0.407911	0.0222062	0.000415896	0.00167844	0.012	0.0780727
FBgn0026318	Traf6	Humoral	Signaling-Toll	FBgn0029999;FBgn0030004;FBgn0030005;FBgn0030016	Sackton et al., 2007; Obbard et al., 2009	6.81272	-0.355464	0.4302	0.450117	-0.564402	0.1766	0.407911	0.0184226	0.0923333	0.122031	0.141	0.176055									13	0	53	3	392	1	1	-0.19697
FBgn0026760	Tehao	Humoral	Signaling-Toll	FBgn0032515;FBgn0032517;FBgn0051847	Sackton et al., 2007; Obbard et al., 2009	25.6373	-0.58021	0.3266	0.353166	-0.326736	0.2202	0.407911	0.0147291	0.000327452	0.0013963	0.059	0.0982609									16	6	96	24	607	0.410618	0.979701	0.0571429
FBgn0029512	Aos1	Humoral	Signaling-Toll	FBgn0010039;FBgn0010044;FBgn0038029;FBgn0038046	Sackton et al., 2007	6.81272	-2.12352	0.002	0.0347692	-1.01258	0.1092	0.407911	0.13076	0.0054003	0.0118204	0.01	0.0780727									10	5	19	15	248	0.542449	1	-0.0948276
FBgn0030051	spirit	Humoral	Signaling-Toll	FBgn0026679;FBgn0030048;FBgn0030054;FBgn0040929	Sackton et al., 2007; Obbard et al., 2009	11.6533	-1.99102	0.0022	0.0368296	-1.56508	0.054	0.407911	0.0190532	0.00166036	0.00452099	0.004	0.0780727									25	8	38	10	279	0.788643	1	0.047619
FBgn0030310	PGRP-SA	Humoral	Recognition-Toll	FBgn0002723;FBgn0030311;FBgn0030314;FBgn0030316	Sackton et al., 2007; Obbard et al., 2009	5.55774	-1.36555	0.061	0.14259	-0.809739	0.137	0.407911	0.0670691	0.000796575	0.00260911	0.017	0.0780727
FBgn0030774	spheroide	Humoral	Signaling-Toll	FBgn0030768;FBgn0030769;FBgn0030773;FBgn0030775	Sackton et al., 2007; Obbard et al., 2009	10.2191	-1.1676	0.0996	0.175524	-1.28045	0.0854	0.407911	0.0161704	0.218863	0.246085	0.039	0.083318									12	7	25	4	168	0.0853442	0.513203	0.312039
FBgn0030926	psh	Humoral	Signaling-Toll	FBgn0010194;FBgn0030925;FBgn0030927;FBgn0030936	Sackton et al., 2007; Obbard et al., 2009	16.3147	-1.33078	0.0612	0.14259	-1.08099	0.1036	0.407911	0.00977433	0.226834	0.253157	0.026	0.0781838
FBgn0033402	Myd88	Humoral	Signaling-Toll	FBgn0002567;FBgn0026326;FBgn0083977	Sackton et al., 2007; Obbard et al., 2009	8.06769	-0.690794	0.2964	0.329109	-0.280897	0.2356	0.410124	0.0225666	0.0234674	0.039162	0.059	0.0982609
FBgn0035977	PGRP-LF	Humoral	Recognition-IMD	FBgn0001227;FBgn0035985;FBgn0035987;FBgn0052039	Sackton et al., 2007; Obbard et al., 2009	12.729	-0.641637	0.2974	0.329109	-0.76534	0.1418	0.407911	0.0137381	0.189046	0.217981	0.073	0.111851
FBgn0036978	Toll-9	Humoral	Signaling	FBgn0001247;FBgn0036967;FBgn0036974	Sackton et al., 2007; Obbard et al., 2009	8.06769	-1.37225	0.0572	0.139002	0.461509	0.587	0.627243	0.0766182	0.0299281	0.0479698	0.245	0.27685									25	17	14	30	697	0.0166619	0.276572	-0.279324
FBgn0039102	SPE	Humoral	Signaling-Toll	FBgn0039098;FBgn0039099;FBgn0040227;FBgn0051413	Sackton et al., 2007; Obbard et al., 2009	10.9362	-1.59876	0.022	0.0984554	-0.33028	0.2156	0.407911	0.0176118	0.0356068	0.0556895	0.024	0.0781838									19	4	33	21	301	0.109172	0.516484	-0.205385
FBgn0039494	grass	Humoral	Signaling-Toll	FBgn0039488;FBgn0039489;FBgn0051065	Sackton et al., 2007; Obbard et al., 2009	10.0398	-0.60679	0.3142	0.34304	0.239549	0.4388	0.504542	0.0292329	0.00125968	0.00369725	0.123	0.159301									9	1	56	11	269	1	1	-0.0551282
FBgn0040321	GNBP3	Humoral	Recognition-Toll	FBgn0035941;FBgn0035943;FBgn0035951;FBgn0035955	Sackton et al., 2007; Obbard et al., 2009	17.3904	-1.39381	0.047	0.128752	-0.0243891	0.308	0.431353	0.0426557	0.00135735	0.00393284	0.06	0.0982609
FBgn0040322	GNBP2	Humoral	Recognition	FBgn0036805;FBgn0052199;FBgn0259791	Sackton et al., 2007; Obbard et al., 2009	10.7569	-0.865337	0.2114	0.260362	-0.540318	0.1796	0.407911	0.0359894	0.0538092	0.0779544	0.021	0.0781838
FBgn0040323	GNBP1	Humoral	Recognition-Toll	FBgn0013717;FBgn0036806;FBgn0036807	Sackton et al., 2007; Obbard et al., 2009	12.1912	-1.30877	0.0636	0.144188	-0.189091	0.2706	0.416811	0.031395	0.0956534	0.124239	0.05	0.0882813
FBgn0041205	key	Humoral	Signaling-Toll/IMD	FBgn0023181;FBgn0035057;FBgn0035065	Sackton et al., 2007; Obbard et al., 2009	3.0478	-2.37406	0	0	-1.60392	0.0612	0.407911	0.728661	4.97773e-06	5.62484e-05	0.009	0.0780727									5	14	6	10	262	0.715951	1	0.128788
FBgn0043577	PGRP-SB2	Humoral	Recognition	FBgn0036654;FBgn0036655;FBgn0036656	Sackton et al., 2007; Obbard et al., 2009	2.68923	-1.09863	0.1352	0.202951	-2.51809	0.0224	0.407911	0.194901	0.114089	0.143223	0.019	0.0780727
FBgn0051217	modSP	Humoral	Signaling-Toll	FBgn0015520;FBgn0038447;FBgn0038449;FBgn0038452	Sackton et al., 2007	9.68123	-1.94861	0.0046	0.0533128	-0.00787621	0.3158	0.432609	0.0776992	0.000121902	0.000688747	0.067	0.105519
FBgn0082598	akirin	Humoral	Signaling-IMD	FBgn0019662;FBgn0035761;FBgn0035763;FBgn0052380	Sackton et al., 2007; Obbard et al., 2009	2.15138	-2.05052	0.001	0.02712	-0.913439	0.1192	0.407911	0.645872	0.000833665	0.00267246	0.008	0.0780727									2	0	11	8	171	0.504762	1	-0.153846
FBgn0260458	PGRP-LD	Humoral	Recognition-IMD	FBgn0035630;FBgn0086694;FBgn0259167;FBgn0260936	Sackton et al., 2007; Obbard et al., 2009	12.5497	-1.27888	0.079	0.156537	-0.00172261	0.3242	0.433546	0.025089	0.00722078	0.0148386	0.048	0.0871325
