# Supplementary material for: Population genetic analysis of autophagy and phagocytosis genes in Drosophila melanogaster and D. simulans
Source: PLoS One. 2018 Oct 3;13(10):e0205024. doi: 10.1371/journal.pone.0205024 (PMC6169979; doi:10.1371/journal.pone.0205024)
Supplement: S2 Table — (XLSX) [file pone.0205024.s003.xlsx]

## Sheet: D. simulans
Table S2. List of all genes in D. simulans surveyed for population genetic analysis
Gene ID	Gene name	Function type	Function subtype	Matching control genes	Reference	thetaW	TajD	TajD_pval	TajD_pval_adj	nFWH	nFWH_pval	nFWH_pval_adj	EW	EW_pval	EW_pval_adj	DHEW_pval	DHEW_pval_adj	TajD_rank	TajD_rank_percent	TajD_rank_against_null	TajD_rank_against_null_percent	nFWH_rank	nFWH_rank_percent	nFWH_rank_against_null	nFWH_rank_against_null_percent	Pn	Dn	Ps	Ds	MKcodons	FETpval	corrected_pval	DoS	DoS_diff	DoS_rank	DoS_rank_percent	DoS_rank_against_null_rank	DoS_rank_against_null_rank
FBgn0183788	Arf79F	Phagocytosis	Internalization	FBgn0186733;FBgn0183787;FBgn0186728	Flannagan et al., 2009	0.943357	-1.67053	0.08406	0.216702	0.46194	0.53276	0.719834	0.744898	0.136574	1	0.244	1	15	23.0769	45	19.3966	57	87.6923	208	89.6552	0	0	1	1	167	1	1	0	-0.0732426	23	44.2308	67	36.0215
FBgn0269678	Atg101	Autophagy	Induction	FBgn0187285;FBgn0188966;FBgn0187276	Zirin and Perrimon 2010; Nagy et al., 2014	5.03123	-1.39648	0.07034	0.216702	0.463443	0.56348	0.734516	0.102041	0.195122	1	0.2052	1	31	47.6923	127	54.7414	34	52.3077	124	53.4483	0	0	14	4	193	1	1	0	-0.171429	15	28.8462	40	21.5054
FBgn0186045	Atg12	Autophagy/Phagocytosis	Phagosome maturation; autophagosome expansion	FBgn0184473;FBgn0186039;FBgn0269456;FBgn0186041	Zirin and Perrimon 2010; Moy and Cherry, 2013; Dooley et al., 2014	4.71678	-1.6077	0.04062	0.216702	0.810899	0.82872	0.870519	0.0918367	1	1	1	1	13	20	39	16.8103	58	89.2308	209	90.0862	2	0	16	2	96	1	1	-0.111111	-0.42434	2	3.84615	5	2.68817
FBgn0190063	Atg13	Autophagy	Induction	FBgn0270869;FBgn0192334;FBgn0186814	Zirin and Perrimon 2010; Hegedűs et al., 2014; Moy and Cherry, 2013; Nagy et al., 2014	16.3515	-1.28376	0.0907	0.216702	-0.114737	0.28876	0.719834	0.0714286	1	1	1	1	48	73.8462	163	70.2586	12	18.4615	32	13.7931	4	1	35	5	428	0.528747	1	0.0641026	0.0641026	34	65.3846	118	63.4409
FBgn0194457	Atg4a	Autophagy/Phagocytosis	Phagosome maturation; autophagosome expansion	FBgn0194456;FBgn0194458;FBgn0194460;FBgn0194320	Zirin and Perrimon 2010; Florey and Overholtzer, 2012	13.207	-1.57675	0.04626	0.216702	0.82285	0.83184	0.870519	0.112245	0.505495	1	0.4138	1	11	16.9231	34	14.6552	63	96.9231	221	95.2586	5	1	32	5	332	1	1	0.0315315	-0.168021	16	30.7692	42	22.5806
FBgn0083471	Atg5	Autophagy/Phagocytosis	Phagosome maturation; autophagosome expansion	FBgn0268718;FBgn0085967;FBgn0188425	Ogawa et al., 2005; Zirin and Perrimon 2010; Florey and Overholtzer, 2012	4.40233	-0.976671	0.16988	0.234084	-0.713545	0.14994	0.719834	0.102041	0.195122	1	0.0302	0.873409	53	81.5385	172	74.1379	16	24.6154	49	21.1207
FBgn0189857	Atg6	Autophagy/Phagocytosis	Phagosome maturation; autophagosome nucleation	FBgn0067521;FBgn0192514;FBgn0189858;FBgn0192512	Niu et al., 2008; Zirin and Perrimon 2010; Niu et al., 2012; Moy and Cherry, 2013	14.4648	-1.86806	0.01536	0.216702	-0.397479	0.21308	0.719834	0.0714286	1	1	1	1	18	27.6923	52	22.4138	8	12.3077	21	9.05172	3	0	39	5	340	1	1	-0.0714286	-0.141341	18	34.6154	47	25.2688
FBgn0196676	Atg7	Autophagy/Phagocytosis	Phagosome maturation; autophagosome expansion	FBgn0183146;FBgn0183148;FBgn0196669;FBgn0196674	Zirin and Perrimon 2010; Florey and Overholtzer, 2012	36.4765	-1.13757	0.11702	0.216702	-0.415635	0.21532	0.719834	0.0714286	1	1	1	1	23	35.3846	75	32.3276	11	16.9231	32	13.7931	16	7	65	18	509	0.411205	1	0.0824691	-0.181141	12	23.0769	37	19.8925
FBgn0187657	Atg8a	Autophagy/Phagocytosis	Phagocytosis internalization; autophagosome expansion	FBgn0188563;FBgn0187655;FBgn0188564;FBgn0195877	Choy et al., 2012; Moy and Cherry, 2013; Meßling et al., 2017	0.628904	0.178736	0.63062	0.636583	0.398512	0.53622	0.719834	0.438776	0.747533	1	0.5281	1	65	100	232	100	29	44.6154	104.5	45.0431
FBgn0191695	Atg8b	Autophagy/Phagocytosis	Phagocytosis internalization; autophagosome expansion	FBgn0190687;FBgn0190690;FBgn0186768;FBgn0186838	Ichimura et al., 2000; Kirisako et al., 2000; Moy and Cherry, 2013; Meßling et al., 2017	2.83007	-1.63224	0.04046	0.216702	-0.883256	0.12456	0.719834	0.285714	0.0182991	1	0.0117	0.873409	7	10.7692	27	11.6379	1	1.53846	5	2.15517
FBgn0083470	Atg9	Autophagy/Phagocytosis	Phagocytosis internalization; autophagosome nucleation	FBgn0083433;FBgn0182931;FBgn0196829;FBgn0182941	Tung et al., 2010; Huang and Brummell, 2014	29.2441	-0.942944	0.17078	0.234084	-0.00286118	0.32406	0.719834	0.0714286	1	1	1	1	44	67.6923	148	63.7931	21	32.3077	65	28.0172	6	0	97	10	680	1	1	-0.0582524	-0.197571	10	19.2308	31	16.6667
FBgn0269502	betaInt-nu	Phagocytosis	Recognition-receptor	FBgn0195638;FBgn0195645;FBgn0193078	Nonaka et al., 2013	11.6347	-0.351129	0.3961	0.412524	0.383952	0.51028	0.719834	0.0714286	1	1	1	1	40	61.5385	144	62.069	24	36.9231	97	41.8103
FBgn0182572	Buffy	Autophagy/Phagocytosis	Phagosome maturation; autophagosome nucleation	FBgn0197172;FBgn0197171;FBgn0182574;FBgn0182570	Bangs et al., 2000; Zirin and Perriomon 2010; Moy and Cherry, 2013	13.207	-1.95749	0.01032	0.216702	-0.371806	0.2219	0.719834	0.0816327	1	1	1	1	3	4.61538	10	4.31034	36	55.3846	135	58.1897
FBgn0189009	Cdc42	Phagocytosis	Internalization	FBgn0187425;FBgn0189019;FBgn0195789	Flannagan et al., 2011	0.628904	0.0364945	0.5787	0.588345	0.53135	0.57358	0.734516	0.5	0.526846	1	0.2881	1	63	96.9231	231	99.569	46	70.7692	176	75.8621
FBgn0192850	CG11877/Atg14	Autophagy	Nucleation	FBgn0270887;FBgn0192846;FBgn0268632;FBgn0186747	Florey and Overholtzer 2012; Moy and Cherry, 2013	7.2324	-1.21991	0.1014	0.216702	-0.116099	0.28514	0.719834	0.102041	1	1	1	1	35	53.8462	135	58.1897	10	15.3846	30	12.931	3	4	23	8	430	0.176464	0.695674	0.217949	0.258189	45	86.5385	157	84.4086
FBgn0190107	CG11975	Autophagy	Nucleation	FBgn0192290;FBgn0190114;FBgn0190111;FBgn0190112	Rusten and Simonsen 2008	12.5781	-1.53746	0.0499	0.216702	0.975887	0.9277	0.9277	0.0816327	1	1	1	1	54	83.0769	172	74.1379	53	81.5385	197	84.9138	0	0	40	2	298	1	1	0	0.0042735	27	51.9231	93.5	50.2688
FBgn0188490	CG12772	Autophagy/Phagocytosis	Phagosome maturation; autophagosome nucleation	FBgn0187733;FBgn0187734;FBgn0188495;FBgn0188494	Moy and Cherry, 2013; Martinez et al., 2015	22.0117	-0.632434	0.2824	0.314183	0.135381	0.38134	0.719834	0.0816327	1	1	1	1	46	70.7692	157	67.6724	35	53.8462	128	55.1724	9	4	42	10	642	0.452834	1	0.109244	-0.18954	11	21.1538	32	17.2043
FBgn0191299	CG1347/Atg17	Autophagy	Induction	FBgn0191092;FBgn0191087;FBgn0191083;FBgn0191091	Zirin and Perrimon 2010; Nagy et al., 2014	16.3515	-1.78252	0.02344	0.216702	-0.169611	0.27406	0.719834	0.0816327	1	1	1	1	30	46.1538	116	50	22	33.8462	67	28.8793
FBgn0181823	CG1599/Vamp7	Autophagy/Phagocytosis	Fusion with lysosome	FBgn0181821;FBgn0181822;FBgn0182455;FBgn0182458	Flannagan et al., 2009; Huang and Brumell, 2014	1.88671	-1.95891	0.02216	0.216702	-0.760251	0.14544	0.719834	0.438776	0.024196	1	0.0197	0.873409	1	1.53846	2	0.862069	5	7.69231	7	3.01724	0	0	6	3	177	1	1	0	-0.0409091	24	46.1538	76.5	41.129
FBgn0192410	CG18594/Pebp1	Autophagy/Phagocytosis	Phagocytosis internalization; autophagosome expansion	FBgn0189978;FBgn0189977;FBgn0183058;FBgn0189981	Reumer et al., 2009	4.08788	-0.745316	0.25034	0.289689	0.138026	0.379	0.719834	0.142857	0.215886	1	0.1001	1	61	93.8462	216	93.1034	56	86.1538	204	87.931
FBgn0189188	CG31033/Atg16	Autophagy/Phagocytosis	Phagosome maturation; autophagosome expansion	FBgn0192904;FBgn0192905;FBgn0192908;FBgn0189150	Fujita et al., 2008; Starr et al., 2012; Florey and Overholtzer, 2012	7.2324	-1.73316	0.02732	0.216702	0.643824	0.69614	0.792671	0.0816327	1	1	1	1	6	9.23077	27	11.6379	54	83.0769	197	84.9138	1	2	18	3	523	0.0988142	0.535882	0.347368	0.344944	48	92.3077	170	91.3978
FBgn0192668	CG5127	Autophagy/Phagocytosis	Fusion with lysosome	FBgn0192672;FBgn0192674;FBgn0189729;FBgn0189727	Akbar et al., 2011; Takáts et al., 2014	44.3378	-0.921021	0.17628	0.23745	0.307316	0.46442	0.719834	0.0714286	1	1	1	1	43	66.1538	148	63.7931	49	75.3846	186	80.1724	15	0	79	4	498	1	1	-0.159574	-0.476241	1	1.92308	3	1.6129
FBgn0186442	CG6877/Atg3	Autophagy/Phagocytosis	Phagosome maturation; autophagosome expansion	FBgn0184061;FBgn0184060;FBgn0184058	Zirin and Perrimon 2010; Florey and Overholtzer, 2012; Moy and Cherry, 2013	11.6347	-0.969368	0.16384	0.23089	0.274251	0.4424	0.719834	0.0816327	1	1	1	1	38	58.4615	143	61.6379	44	67.6923	158	68.1034	2	1	32	2	280	0.229858	0.78535	0.27451	0.210803	44	84.6154	151	81.1828
FBgn0185753	CG7986/Atg18a	Autophagy/Phagocytosis	Phagosome maturation; autophagosome expansion	FBgn0184741;FBgn0067157;FBgn0184737;FBgn0268599	Moy and Cherry, 2013; Dooley et al., 2014	2.83007	-0.544441	0.32796	0.350975	0.860013	0.87462	0.895594	0.214286	0.430458	1	0.6893	1	60	92.3077	215	92.6724	65	100	229	98.7069
FBgn0193067	CG8678/Atg18b	Autophagy/Phagocytosis	Phagosome maturation; autophagosome expansion	FBgn0193069;FBgn0195654;FBgn0195657;FBgn0195658	Moy and Cherry, 2013; Dooley et al., 2014	1.25781	-0.560069	0.3346	0.356295	0.676804	0.71746	0.804082	0.377551	0.246737	1	0.5036	1	55	84.6154	177	76.2931	62	95.3846	215	92.6724	1	3	2	19	381	0.421739	1	-0.19697	-0.117937	21	40.3846	54	29.0323
FBgn0064356	crq	Phagocytosis	Recognition-receptor	FBgn0194353;FBgn0194413;FBgn0194420;FBgn0194419	Sackton et al., 2007	9.74802	-1.19713	0.10784	0.216702	0.774344	0.79334	0.857611	0.0714286	1	1	1	1	32	49.2308	131	56.4655	50	76.9231	193	83.1897	6	3	28	11	398	1	1	0.0378151	0.130535	38	73.0769	131	70.4301
FBgn0185159	drpr	Phagocytosis	Recognition-receptor	FBgn0185153;FBgn0185166;FBgn0185150	Sackton et al., 2007	24.5273	-1.31077	0.08458	0.216702	-0.881372	0.12844	0.719834	0.0816327	1	1	1	1	25	38.4615	76	32.7586	3	4.61538	7	3.01724
FBgn0196216	emp	Phagocytosis	Recognition-receptor	FBgn0196214;FBgn0183652;FBgn0183654;FBgn0196225	Sackton et al., 2007	8.49021	-1.37251	0.07526	0.216702	0.539439	0.61908	0.753126	0.0714286	1	1	1	1	12	18.4615	39	16.8103	47	72.3077	178	76.7241	1	3	23	10	469	0.114755	0.58812	0.189103	0.268626	46	88.4615	159	85.4839
FBgn0196627	EndoB	Autophagy/Phagocytosis	Phagocytosis internalization; autophagosome nucleation	FBgn0183187;FBgn0183195;FBgn0196624	Takahashi et al., 2007; Flannagan et al., 2009; Zirin and Perrimon 2010	15.4082	-0.785007	0.22176	0.268248	0.543411	0.6109	0.751741	0.0816327	1	1	1	1	62	95.3846	222	95.6897	52	80	196	84.4828	2	0	44	2	327	1	1	-0.0434783	-0.131529	19	36.5385	49	26.3441
FBgn0196733	fab1	Autophagy/Phagocytosis	Phagosome maturation; fusion with lysosome	FBgn0183068;FBgn0183055;FBgn0183056;FBgn0196732	Rusten et al., 2007; Flannagan et al., 2009	77.0408	-1.16172	0.10886	0.216702	0.215165	0.41292	0.719834	0.0714286	1	1	1	1	45	69.2308	154	66.3793	26	40	97	41.8103
FBgn0189637	gb	Phagocytosis	Phagosome maturation; fusion with lysosome	FBgn0192767;FBgn0192760;FBgn0269031	Augustin et al., 2007; Gonzalez et al., 2013	21.0683	-1.11262	0.12244	0.216702	0.30195	0.4563	0.719834	0.0714286	1	1	1	1	26	40	85	36.6379	45	69.2308	165	71.1207	4	7	53	8	447	0.000906049	0.046435	0.396491	0.396491	51	98.0769	176	94.6237
FBgn0193845	MCR	Phagocytosis	Recognition-opsonin	FBgn0193844;FBgn0194884;FBgn0194878	Sackton et al., 2007	52.828	-0.725586	0.24518	0.286043	0.184898	0.39934	0.719834	0.0714286	1	1	1	1	58	89.2308	185	79.7414	38	58.4615	141	60.7759	4	3	162	25	1439	0.0634408	0.426406	0.0830465	0.0513004	31	59.6154	114	61.2903
FBgn0193440	NimB2	Phagocytosis	Recognition-receptor	FBgn0262093;FBgn0069519;FBgn0195303	Obbard et al., 2009	16.3515	-0.616775	0.2897	0.317184	0.169611	0.39092	0.719834	0.0816327	1	1	1	1	47	72.3077	157	67.6724	31	47.6923	115	49.569	29	5	5	1	330	1	1	-0.0196078	-0.205092	9	17.3077	31	16.6667
FBgn0193438	NimB4	Phagocytosis	Recognition-receptor	FBgn0195313;FBgn0193433;FBgn0283651	Obbard et al., 2009	12.8925	-1.02133	0.14698	0.224297	-1.041	0.10744	0.719834	0.0714286	1	1	1	1	34	52.3077	133	57.3276	6	9.23077	11	4.74138	6	1	13	15	352	0.0963774	0.535882	-0.253289	-0.332386	4	7.69231	10	5.37634
FBgn0028936	NimB5	Phagocytosis	Recognition-receptor	FBgn0193452;FBgn0195296;FBgn0193437	Obbard et al., 2009	5.66014	-1.15947	0.11904	0.216702	-1.37417	0.07818	0.719834	0.0918367	1	1	1	1	27	41.5385	92	39.6552	2	3.07692	6	2.58621	5	2	12	5	260	1	1	-0.00840336	-0.208403	8	15.3846	31	16.6667
FBgn0193436	NimC1	Phagocytosis	Recognition-receptor	FBgn0063991;FBgn0195309;FBgn0193442	Sackton et al., 2007; Obbard et al., 2009	9.43357	-1.10687	0.12706	0.216702	-0.0581749	0.30682	0.719834	0.0714286	1	1	1	1	52	80	170	73.2759	19	29.2308	64	27.5862	12	18	12	10	376	0.400359	1	0.142857	-0.0218487	26	50	84	45.1613
FBgn0183875	park	Autophagy	Nucleation	FBgn0186615;FBgn0183880;FBgn0183872;FBgn0186608	Xie and Klionsky, 2007; Moy and Cherry, 2013; Polson et al., 2010	11.6347	-0.768748	0.2306	0.274279	0.562215	0.62892	0.76102	0.0714286	1	1	1	1	49	75.3846	163	70.2586	51	78.4615	195	84.0517	3	1	30	2	376	0.305322	0.917643	0.242424	0.154627	40	76.9231	135	72.5806
FBgn0183718	pes	Phagocytosis	Recognition-receptor	FBgn0193854;FBgn0193849;FBgn0194880	Philips et al., 2005; Sackton et al., 2007	15.4082	-1.46642	0.06002	0.216702	0.0422067	0.3392	0.719834	0.0714286	1	1	1	1	5	7.69231	15	6.46552	37	56.9231	140	60.3448	3	12	33	15	392	0.00201066	0.0645439	0.361111	0.181624	41	78.8462	139	74.7312
FBgn0182360	PGRP-SC1a	Phagocytosis	Recognition-receptor	FBgn0186937;FBgn0183669;FBgn0181923	Sackton et al., 2007; Obbard et al., 2009	3.14452	0.242866	0.6453	0.649866	0.256513	0.4397	0.719834	0.132653	0.943253	1	0.8192	1	39	60	143	61.6379	59	90.7692	210	90.5172
FBgn0183516	Pi3K59F	Autophagy/Phagocytosis	Phagosome maturation; autophagosome nucleation	FBgn0196352;FBgn0183510;FBgn0186872	Juhász et al., 2008; Zirin and Perrimon 2010; Florey and Overholtzer, 2012	11.6347	-1.26825	0.09198	0.216702	0.23997	0.42814	0.719834	0.0714286	1	1	1	1	14	21.5385	43	18.5345	28	43.0769	101	43.5345	2	0	29	14	769	1	1	-0.0645161	-0.163447	17	32.6923	43	23.1183
FBgn0187055	polyph	Phagocytosis	Phagosome maturation; fusion with lysosome	FBgn0186927;FBgn0187056;FBgn0197224	Augustin et al., 2007; Gonzalez et al., 2013	16.3515	-1.33393	0.07982	0.216702	-0.244439	0.24908	0.719834	0.0714286	1	1	1	1	20	30.7692	60	25.8621	9	13.8462	29	12.5	3	4	47	5	320	0.00770391	0.137673	0.384444	0.343175	47	90.3846	170	91.3978
FBgn0191479	Rab1	Autophagy/Phagocytosis	Fusion with lysosome	FBgn0190908;FBgn0190909;FBgn0191477;FBgn0191321	Dong et al., 2012; Flannagan et al., 2009;Winslow et al., 2010; Huang and Brumell, 2014	1.57226	-1.40535	0.07656	0.216702	-0.867986	0.13652	0.719834	0.367347	0.0922471	1	0.0078	0.873409	8	12.3077	27	11.6379	4	6.15385	7	3.01724	0	0	5	2	187	1	1	0	0.0256892	29	55.7692	99.5	53.4946
FBgn0194235	Rab5	Autophagy/Phagocytosis	Phagosome maturation; fusion with lysosome	FBgn0194538;FBgn0194540;FBgn0194544	Florey and Overholtzer, 2012; Flannagan et al., 2009	5.34569	-1.55567	0.04834	0.216702	0.494972	0.5797	0.734516	0.0918367	1	1	1	1	2	3.07692	6	2.58621	61	93.8462	215	92.6724	0	0	12	2	210	1	1	0	0.0119048	28	53.8462	94	50.5376
FBgn0192507	Rab7	Autophagy/Phagocytosis	Phagosome maturation; fusion with lysosome	FBgn0192502;FBgn0189863;FBgn0192506;FBgn0192511	Flannagan et al., 2009; Huang and Brumell, 2014	6.91795	-0.819338	0.2151	0.265456	0.823409	0.83582	0.870519	0.102041	1	1	1	1	51	78.4615	170	73.2759	55	84.6154	197	84.9138
FBgn0185198	Rac1	Phagocytosis	Internalization	FBgn0185324;FBgn0185316;FBgn0185197;FBgn0185192	Sackton et al., 2007; Obbard et al., 2009	2.83007	-1.93027	0.01862	0.216702	-0.302167	0.2352	0.719834	0.234694	0.0930202	1	0.045	0.873409	4	6.15385	15	6.46552	17	26.1538	52	22.4138	0	0	8	1	172	1	1	0	0.14687	39	75	133	71.5054
FBgn0184778	Rac2	Phagocytosis	Internalization	FBgn0184779;FBgn0270100;FBgn0268325;FBgn0185709	Sackton et al., 2007; Obbard et al., 2009; Williams et al., 2005	7.2324	-0.783653	0.2272	0.272111	-0.569943	0.17422	0.719834	0.0714286	1	1	1	1	56	86.1538	177	76.2931	7	10.7692	16	6.89655	0	0	7	1	107	1	1	0	0.0575597	33	63.4615	115	61.828
FBgn0183570	Rap2l	Autophagy/Phagocytosis	Phagosome maturation; fusion with lysosome	FBgn0183564;FBgn0183560;FBgn0183561;FBgn0187128	Guo et al., 2010; Jean et al., 2015	0.628904	0.320977	0.68388	0.687098	0.730606	0.90348	0.909873	0.428571	0.798748	1	0.7865	1	64	98.4615	231	99.569	64	98.4615	223	96.1207	0	0	2	1	173	1	1	0	-0.267794	7	13.4615	22	11.828
FBgn0045586	Rbsn-5	Phagocytosis	Phagosome maturation; fusion with lysosome	FBgn0194890;FBgn0194895;FBgn0193834;FBgn0193833	Flannagan et al., 2009	16.3515	-1.41066	0.06934	0.216702	-0.0648512	0.30588	0.719834	0.0816327	1	1	1	1	28	43.0769	94	40.5172	13	20	36	15.5172	4	4	45	4	397	0.00962011	0.141696	0.418367	0.391311	50	96.1538	175	94.086
FBgn0013883	ref(2)P	Autophagy	Expansion	FBgn0195564;FBgn0193178;FBgn0195578	Nagy et al., 2014; Polson et al., 2010; Nezis et al., 2008	18.2382	-1.50976	0.05352	0.216702	-0.175452	0.2716	0.719834	0.0714286	1	1	1	1	21	32.3077	63	27.1552	18	27.6923	53	22.8448	19	6	23	10	440	0.768145	1	-0.077381	-0.17791	13	25	37	19.8925
FBgn0195119	SCAR	Phagocytosis	Internalization	FBgn0193614;FBgn0195123;FBgn0195121	Flannagan et al., 2011	10.6914	-1.89919	0.01324	0.216702	-0.185299	0.267	0.719834	0.0714286	1	1	1	1	16	24.6154	51	21.9828	27	41.5385	101	43.5345	1	0	30	5	525	1	1	-0.0322581	-0.269758	6	11.5385	22	11.828
FBgn0182861	scb	Phagocytosis	Recognition-receptor	FBgn0182863;FBgn0196918;FBgn0021123;FBgn0196915	Nonaka et al., 2013	40.5643	-1.10578	0.1251	0.216702	0.314387	0.46428	0.719834	0.0714286	1	1	1	1	41	63.0769	144	62.069	23	35.3846	88	37.931	11	12	75	21	814	0.00792237	0.137673	0.235729	0.363219	49	94.2308	171	91.9355
FBgn0044195	SR-CI	Phagocytosis	Recognition-receptor	FBgn0194116;FBgn0194101;FBgn0194677	Sackton et al., 2007	29.5585	-1.4941	0.05678	0.216702	-0.243529	0.25372	0.719834	0.0714286	1	1	1	1	10	15.3846	31	13.3621	14	21.5385	39	16.8103	14	10	34	8	391	0.0828606	0.495169	0.263889	0.202295	42	80.7692	147	79.0323
FBgn0067527	SR-CIV	Phagocytosis	Recognition-receptor	FBgn0194149;FBgn0194627;FBgn0194628;FBgn0194146	Sackton et al., 2007	19.8105	-1.5134	0.05324	0.216702	0.499032	0.57754	0.734516	0.112245	0.505495	1	0.1303	1	24	36.9231	76	32.7586	42	64.6154	155	66.8103	18	2	35	2	251	0.606592	1	0.160377	0.210075	43	82.6923	151	81.1828
FBgn0190521	Sra-1	Phagocytosis	Internalization	FBgn0186830;FBgn0191830;FBgn0191836;FBgn0190525	Peltan et al., 2012	41.1932	-1.45508	0.06244	0.216702	0.3056	0.4599	0.719834	0.0714286	1	1	1	1	22	33.8462	73	31.4655	43	66.1538	158	68.1034	1	0	108	7	1030	1	1	-0.00917431	-0.0872322	22	42.3077	60	32.2581
FBgn0193881	TepII	Phagocytosis	Recognition-opsonin	FBgn0193876;FBgn0267689;FBgn0193871	Sackton et al., 2007; Obbard et al., 2009	43.0799	-0.963048	0.16628	0.232031	-0.400502	0.21642	0.719834	0.0714286	1	1	1	1	42	64.6154	145	62.5	25	38.4615	97	41.8103	28	16	64	30	964	0.698929	1	0.0434783	0.0356995	30	57.6923	106	56.9892
FBgn0268085	TepIII	Phagocytosis	Recognition-opsonin	FBgn0183765;FBgn0194865;FBgn0193868	Sackton et al., 2007; Obbard et al., 2009	80.8142	-0.787391	0.2193	0.267465	-0.0920424	0.29512	0.719834	0.0714286	1	1	1	1	59	90.7692	199	85.7759	30	46.1538	109	46.9828	26	2	170	18	1164	1	1	-0.0326531	-0.172438	14	26.9231	39	20.9677
FBgn0264798	TepIV	Phagocytosis	Recognition-opsonin	FBgn0193174;FBgn0195566;FBgn0195569	Sackton et al., 2007; Obbard et al., 2009	37.4198	-0.797741	0.21986	0.267465	-0.033786	0.3139	0.719834	0.0816327	1	1	1	1	57	87.6923	179	77.1552	40	61.5385	148	63.7931	22	6	92	13	1147	0.233032	0.789611	0.122807	0.056442	32	61.5385	115	61.828
FBgn0195254	Uvrag	Autophagy/Phagocytosis	Phagosome maturation; autophagosome nucleation	FBgn0195247;FBgn0193487;FBgn0195249;FBgn0195251	Juhász et al., 2008; Zirin and Perrimon 2010; Moy and Cherry, 2013	21.3827	-1.48924	0.05728	0.216702	0.777128	0.78892	0.854997	0.0714286	1	1	1	1	17	26.1538	52	22.4138	48	73.8462	181	78.0172	12	3	50	7	534	0.424761	1	0.106452	0.107173	36	69.2308	128	68.8172
FBgn0190125	Vps16A	Autophagy/Phagocytosis	Fusion with lysosome	FBgn0181965;FBgn0190122;FBgn0190124	Flannagan et al., 2012; Takáts et al., 2014	36.7909	-1.53093	0.0513	0.216702	0.437366	0.53812	0.719834	0.0816327	1	1	1	1	36	55.3846	136	58.6207	20	30.7692	65	28.0172	6	0	102	6	659	1	1	-0.0555556	-0.124981	20	38.4615	51	27.4194
FBgn0189202	Vps16B	Phagocytosis	Phagosome maturation; fusion with lysosome	FBgn0189206;FBgn0189220;FBgn0189209;FBgn0189194	Akbar et al., 2011	27.9862	-1.06061	0.13428	0.217479	0.17912	0.39804	0.719834	0.0714286	1	1	1	1	50	76.9231	169	72.8448	39	60	143	61.6379	13	0	47	5	358	0.573914	1	-0.216667	-0.3	5	9.61538	13	6.98925
FBgn0191180	Vps24	Autophagy/Phagocytosis	Fusion with lysosome	FBgn0037228;FBgn0191203;FBgn0191209;FBgn0191184	Rusten et al., 2007; Flannagan et al., 2009	0.628904	-1.48074	0.158	0.228189	0.398512	0.50878	0.719834	0.744898	0.136574	1	0.2439	1	19	29.2308	55	23.7069	15	23.0769	47	20.2586	0	2	1	6	175	1	1	0.25	0.0887286	35	67.3077	123	66.129
FBgn0186962	Vps28	Autophagy/Phagocytosis	Phagosome maturation; fusion with lysosome	FBgn0181967;FBgn0187033;FBgn0181960	Rusten et al., 2007	3.77343	-1.68614	0.03344	0.216702	0.0184343	0.33256	0.719834	0.183673	0.125383	1	0.0852	1	33	50.7692	131	56.4655	33	50.7692	118	50.8621
FBgn0188934	Vps4	Autophagy/Phagocytosis	Fusion with lysosome	FBgn0195821;FBgn0188931;FBgn0187322	Rusten et al., 2007; Flannagan et al., 2009	11.3203	-1.77001	0.0243	0.216702	-0.492239	0.19464	0.719834	0.102041	0.195122	1	0.0181	0.873409	9	13.8462	27	11.6379	32	49.2308	117	50.431	0	0	30	8	371	1	1	0	-0.333333	3	5.76923	10	5.37634
FBgn0189560	WASp	Phagocytosis	Internalization	FBgn0189558;FBgn0189557;FBgn0192818;FBgn0192819	Flannagan et al., 2011	12.2636	-0.903186	0.18444	0.244392	0.600765	0.65906	0.775069	0.0918367	1	1	1	1	37	56.9231	139	59.9138	41	63.0769	153	65.9483	1	2	24	10	428	0.240669	0.802231	0.126667	0.122256	37	71.1538	128	68.8172
FBgn0188454	Ykt6	Autophagy/Phagocytosis	Phagosome internalization; autophagosome expansion/fusion with lysosome	FBgn0196085;FBgn0187778;FBgn0188449;FBgn0187773	Nair et al., 2011; Peltan et al., 2012	1.88671	-1.03895	0.16858	0.233713	0.823605	0.85696	0.886009	0.377551	0.246737	1	0.6972	1	29	44.6154	105	45.2586	60	92.3077	210	90.5172	0	0	7	5	177	1	1	0	-0.0292398	25	48.0769	82	44.086
FBgn0185706	akirin	Humoral	Signaling-IMD	FBgn0184797;FBgn0184796;FBgn0184783	Sackton et al., 2007; Obbard et al., 2009	2.20117	-0.668816	0.28078	0.314183	0.536332	0.61756	0.753126	0.153061	0.43884	1	0.2836	1									0	0	7	4	167	1	1	0
FBgn0192033	Aos1	Humoral	Signaling-Toll	FBgn0190332;FBgn0190337;FBgn0190338;FBgn0192034	Sackton et al., 2007	18.2382	-1.22834	0.09994	0.216702	0.094474	0.36038	0.719834	0.0816327	1	1	1	1									9	1	33	7	246	1	1	-0.0892857
FBgn0196927	aPKC	Humoral	Signaling-Toll/Encapsulation	FBgn0196929;FBgn0182853;FBgn0182850;FBgn0182851	Obbard et al., 2009	25.4706	-1.46424	0.06004	0.216702	0.572086	0.63448	0.76102	0.0714286	1	1	1	1
FBgn0193697	bsk	Humoral	Signaling-JNK	FBgn0193685;FBgn0193691;FBgn0193686;FBgn0193689	Sackton et al., 2007; Obbard et al., 2009	5.97459	-0.977818	0.16538	0.231644	-0.374609	0.21568	0.719834	0.0816327	1	1	1	1									0	0	11	2	331	1	1	0
FBgn0067503	cact	Humoral	Signaling-Humoral/Phagocytosis	FBgn0193330;FBgn0193342;FBgn0193344;FBgn0193331	Sackton et al., 2007; Obbard et al., 2009	10.0625	-1.07988	0.13142	0.21683	0.383941	0.509	0.719834	0.0714286	1	1	1	1									2	0	23	6	433	1	1	-0.08
FBgn0067525	Dif	Humoral	Signaling-Toll/IMD	FBgn0193286;FBgn0195463;FBgn0193292	Sackton et al., 2007; Obbard et al., 2009	24.8417	-1.18967	0.10806	0.216702	0.0167432	0.33354	0.719834	0.0714286	1	1	1	1									5	9	31	7	360	0.00486903	0.107828	0.423611
FBgn0067524	Dredd	Humoral	Signaling-IMD	FBgn0085902;FBgn0188121;FBgn0188124;FBgn0188122	Sackton et al., 2007; Obbard et al., 2009	1.57226	-0.0986275	0.5102	0.522435	0.867986	0.92588	0.9277	0.306122	0.221868	1	0.8084	1									3	14	3	11	311	1	1	0.06
FBgn0067523	GNBP1	Humoral	Recognition-Toll	FBgn0184068;FBgn0184063;FBgn0186439	Sackton et al., 2007; Obbard et al., 2009	28.6151	-1.11681	0.12028	0.216702	-0.0233755	0.3205	0.719834	0.102041	0.195122	1	0.0305	0.873409
FBgn0184066	GNBP2	Humoral	Recognition	FBgn0184062;FBgn0186433;FBgn0186434	Sackton et al., 2007; Obbard et al., 2009	23.5839	-0.514921	0.33006	0.352339	-0.0492801	0.31114	0.719834	0.0816327	1	1	1	1
FBgn0185827	GNBP3	Humoral	Recognition-Toll	FBgn0185828;FBgn0184676;FBgn0185834;FBgn0184670	Sackton et al., 2007; Obbard et al., 2009	18.2382	-1.15401	0.1151	0.216702	0.0314913	0.34044	0.719834	0.0816327	1	1	1	1
FBgn0186856	grass	Humoral	Signaling-Toll	FBgn0192763;FBgn0189636;FBgn0192765	Sackton et al., 2007; Obbard et al., 2009	15.4082	-0.622468	0.28512	0.315405	0.163551	0.38754	0.719834	0.0714286	1	1	1	1									1	0	32	1	253	1	1	-0.030303
FBgn0187559	heph	Humoral	Signaling-JNK	FBgn0195857;FBgn0187557;FBgn0188673	Sackton et al., 2007; Obbard et al., 2009	27.0429	-1.57981	0.0443	0.216702	0.234518	0.4226	0.719834	0.0714286	1	1	1	1									22	6	47	11	957	0.779807	1	0.0341006
FBgn0067496	key	Humoral	Signaling-Toll/IMD	FBgn0196230;FBgn0183633;FBgn0183636	Sackton et al., 2007; Obbard et al., 2009	5.34569	-1.05536	0.1439	0.224297	-1.36117	0.07958	0.719834	0.112245	0.505495	1	0.1553	1									8	8	2	9	258	0.124129	0.602697	-0.329412
FBgn0191746	modSP	Humoral	Signaling-Toll	FBgn0269837;FBgn0190619;FBgn0190621;FBgn0191749	Sackton et al., 2007	16.9804	-0.862764	0.19626	0.251661	0.698006	0.73744	0.815769	0.0816327	1	1	1	1									11	16	38	16	626	0.0155062	0.155062	0.27551
FBgn0067495	nec	Humoral	Signaling-Toll	FBgn0182047;FBgn0182046;FBgn0182044;FBgn0182232	Obbard et al., 2009	11.0058	-1.23273	0.09982	0.216702	-0.649525	0.16364	0.719834	0.0816327	1	1	1	1									4	11	23	13	317	0.0294377	0.262379	0.310185
FBgn0025032	Nos	Humoral	Signaling-IMD	FBgn0190777;FBgn0191611;FBgn0191607;FBgn0191608	Sackton et al., 2007	7.54685	-1.55229	0.04868	0.216702	0.325184	0.46938	0.719834	0.0816327	1	1	1	1									14	8	10	3	284	0.477583	1	0.143939
FBgn0067517	PGRP-LA	Humoral	Recognition-IMD	FBgn0185860;FBgn0184661;FBgn0185859	Sackton et al., 2007; Obbard et al., 2009	19.496	-1.50824	0.0538	0.216702	0.39691	0.5107	0.719834	0.0816327	1	1	1	1
FBgn0185597	PGRP-LD	Humoral	Recognition-IMD	FBgn0184900;FBgn0189147;FBgn0185595;FBgn0185599	Sackton et al., 2007; Obbard et al., 2009	16.3515	-1.56117	0.0473	0.216702	0.663478	0.70948	0.799951	0.0714286	1	1	1	1
FBgn0185855	PGRP-LF	Humoral	Recognition-IMD	FBgn0185865;FBgn0185866;FBgn0185857	Sackton et al., 2007; Obbard et al., 2009	11.0058	-1.09457	0.12858	0.216702	0.0216508	0.33434	0.719834	0.0714286	1	1	1	1
FBgn0067516	PGRP-SA	Humoral	Recognition-Toll	FBgn0188611;FBgn0188605;FBgn0268182;FBgn0268858	Sackton et al., 2007; Obbard et al., 2009	4.08788	-1.6419	0.03778	0.216702	0.086266	0.35452	0.719834	0.173469	0.539479	1	0.1924	1
FBgn0068647	PGRP-SB2	Humoral	Recognition	FBgn0186333;FBgn0186337;FBgn0184177	Sackton et al., 2007; Obbard et al., 2009	4.40233	-0.825033	0.2168	0.266016	-0.875714	0.12572	0.719834	0.102041	1	1	1	1
FBgn0269378	pll	Humoral	Signaling-Toll	FBgn0186754;FBgn0186808;FBgn0186807	Sackton et al., 2007; Obbard et al., 2009	12.8925	-2.03071	0.00638	0.216702	-0.361546	0.22354	0.719834	0.0714286	1	1	1	1
FBgn0195811	psh	Humoral	Signaling-Toll	FBgn0084925;FBgn0187297;FBgn0270551	Sackton et al., 2007; Obbard et al., 2009	14.4648	-1.62554	0.03798	0.216702	0.100769	0.36678	0.719834	0.0714286	1	1	1	1
FBgn0029245	Rel	Humoral	Signaling-IMD	FBgn0192287;FBgn0192289;FBgn0192284;FBgn0027801	Sackton et al., 2007; Obbard et al., 2009	30.1874	-1.80146	0.021	0.216702	0.377351	0.50146	0.719834	0.0714286	1	1	1	1									5	26	67	15	701	1.62024e-10	6.64297e-08	0.564702
FBgn0192480	SPE	Humoral	Signaling-Toll	FBgn0192475;FBgn0192476;FBgn0192477;FBgn0192484	Sackton et al., 2007; Obbard et al., 2009	10.6914	-0.60766	0.29686	0.323365	-1.15626	0.09532	0.719834	0.0714286	1	1	1	1									6	1	16	9	288	0.387131	1	-0.172727
FBgn0030774	spheroide	Humoral	Signaling-Toll	FBgn0187398;FBgn0269752;FBgn0187391;FBgn0187389	Sackton et al., 2007; Obbard et al., 2009	9.11911	-0.763	0.23348	0.276166	-0.317115	0.2346	0.719834	0.0714286	1	1	1	1									0	2	9	7	163	0.470588	1	0.222222
FBgn0067488	spz	Humoral	Signaling-Toll	FBgn0192755;FBgn0268111;FBgn0189638	Sackton et al., 2007; Obbard et al., 2009	9.43357	-1.3018	0.0867	0.216702	0.0415535	0.34112	0.719834	0.0714286	1	1	1	1									0	7	9	2	207	0.00226244	0.0662573	0.777778
FBgn0183934	Toll-9	Humoral	Signaling	FBgn0183933;FBgn0186543;FBgn0186548	Sackton et al., 2007; Obbard et al., 2009	35.8475	-0.940362	0.17334	0.234715	-0.0493182	0.31334	0.719834	0.0714286	1	1	1	1									15	3	70	16	679	1	1	-0.0185759
FBgn0187760	Traf6	Humoral	Signaling-Toll	FBgn0188459;FBgn0188461;FBgn0188463;FBgn0195904	Sackton et al., 2007; Obbard et al., 2009	10.3769	-1.78215	0.02348	0.216702	0.0837961	0.35428	0.719834	0.0714286	1	1	1	1									4	1	27	5	378	1	1	0.0376344
